# Supplementary material for: Joint B Vitamin Intake and Type 2 Diabetes Risk: The Mediating Role of Inflammation in a Prospective Shanghai Cohort
Source: Nutrients. 2024 Jun 16;16(12):1901. doi: 10.3390/nu16121901 (PMC11206684; doi:10.3390/nu16121901)
Supplement: Supplementary file 1 [file nutrients-16-01901-s001.zip]

Archive with 1 entries (1 files):
- nutrients-3020725-supplementary.pdf
